# Supplementary material for: Design, Synthesis, and Biological Activity of Boron-Bearing Sugar Derivatives for Boron Neutron Capture Therapy (BNCT)
Source: Molecules. 2026 Apr 8;31(8):1230. doi: 10.3390/molecules31081230 (PMC13118604; doi:10.3390/molecules31081230)
Supplement: Supplementary file 1 [file molecules-31-01230-s001.zip]

Archive with 1 entries (1 files):
- molecules-4228752-supplementary.pdf
